# Supplementary material for: Highly efficient light-emitting diodes via self-assembled InP quantum dots
Source: Nat Commun. 2025 May 7;16:4257. doi: 10.1038/s41467-025-59527-2 (PMC12059007; doi:10.1038/s41467-025-59527-2)
Supplement: Supplementary file 5 — Source Data [file 41467_2025_59527_MOESM5_ESM.zip]

Archive with 14 entries (10 files):
- Source Data/
- Source Data/Source Data Fig. 1.xlsx
- Source Data/Source Data Fig. 2/
- Source Data/Source Data Fig. 2/Source Data Fig. 2d.xlsx
- Source Data/Source Data Fig. 2/Source Data Fig. 2e.xlsx
- Source Data/Source Data Fig. 2/Source Data Fig. 2g.xlsx
- Source Data/Source Data Fig. 3/
- Source Data/Source Data Fig. 3/Source Data Fig. 3e.xlsx
- Source Data/Source Data Fig. 3/Source Data Fig. 3f.xlsx
- Source Data/Source Data Fig. 3/Source Data Fig. 3h.xlsx
- Source Data/Source Data Fig. 3/Source Data Fig. 3i.xlsx
- Source Data/Source Data Fig. 4/
- Source Data/Source Data Fig. 4/Source Data Fig. 4a.xlsx
- Source Data/Source Data Fig. 4/Source Data Fig. 4b.xlsx
