# Supplementary material for: Highly efficient light-emitting diodes via self-assembled InP quantum dots
Source: Nat Commun. 2025 May 7;16:4257. doi: 10.1038/s41467-025-59527-2 (PMC12059007; doi:10.1038/s41467-025-59527-2)
Supplement: Supplementary file 5 — Source Data [file 41467_2025_59527_MOESM5_ESM.zip › Source Data/Source Data Fig. 1.xlsx]

## Sheet: Sheet1
x	y	y
Voltage (V)	Current Density(mA cm-2) Uniform	Current Density(mA cm-2) Rough
0.2	0.00545	0.000142784
0.4	0.00783	0.000206192
0.6	0.01226	0.000359752
0.8	0.0179	0.000651874
1	0.02699	0.00138
1.2	0.04181	0.00328
1.4	0.07495	0.00849
1.6	0.14807	0.02502
1.8	0.31045	0.08772
2	0.70593	0.36289
2.2	1.36865	1.39597
2.4	3.3355	3.98472
2.6	6.44912	8.24381
2.8	11.1274	14.231
3	17.8603	22.5916
