# Supplementary material for: Highly efficient light-emitting diodes via self-assembled InP quantum dots
Source: Nat Commun. 2025 May 7;16:4257. doi: 10.1038/s41467-025-59527-2 (PMC12059007; doi:10.1038/s41467-025-59527-2)
Supplement: Supplementary file 5 — Source Data [file 41467_2025_59527_MOESM5_ESM.zip › Source Data/Source Data Fig. 2/Source Data Fig. 2d.xlsx]

## Sheet: Sheet1
x	y	y
Voltage (V)	Current (×10-9 A) Uniform	Current (×10-9 A) Rough
-0.00027637	-0.00733075	-0.0140728
0.10004	0.0465738	0.00951068
0.20023	0.107558	0.0365589
0.29932	0.169175	0.0573348
0.39999	0.237944	0.0775201
0.50021	0.299415	0.0994011
0.59984	0.362531	0.120995
0.69959	0.428052	0.140863
0.79954	0.490327	0.160312
0.89955	0.553791	0.182512
0.99981	0.610617	0.211609
1.09993	0.664656	0.235641
1.19978	0.724756	0.257075
1.29966	0.788472	0.287314
1.39968	0.854209	0.316362
1.49958	0.920548	0.336226
1.59986	0.988358	0.362856
1.70024	1.05695	0.392206
1.8001	1.12285	0.415905
1.89957	1.18921	0.439403
1.99983	1.25577	0.464794
2.09994	1.32237	0.491783
2.19974	1.39006	0.514468
2.29986	1.45837	0.536959
2.40002	1.52553	0.564927
2.49978	1.59282	0.588623
2.59992	1.66008	0.610241
2.70006	1.7287	0.636017
2.79984	1.79758	0.661239
2.89994	1.86662	0.683897
3.00003	1.9359	0.707607
3.0998	2.00487	0.731147
3.19991	2.07429	0.755103
3.30003	2.14459	0.779687
3.40002	2.21555	0.804904
3.4998	2.28676	0.829088
3.59991	2.35754	0.852143
3.70001	2.42758	0.874511
3.79976	2.50465	0.897493
3.89988	2.58068	0.92205
3.99997	2.65616	0.947539
