# Supplementary material for: Highly efficient light-emitting diodes via self-assembled InP quantum dots
Source: Nat Commun. 2025 May 7;16:4257. doi: 10.1038/s41467-025-59527-2 (PMC12059007; doi:10.1038/s41467-025-59527-2)
Supplement: Supplementary file 5 — Source Data [file 41467_2025_59527_MOESM5_ESM.zip › Source Data/Source Data Fig. 2/Source Data Fig. 2e.xlsx]

## Sheet: Sheet1
x	y	y
Voltage (V)	Current Density (mA cm-2) Rough	Current Density (mA cm-2) Uniform
0.2	0.38464	0.12134
0.4	0.78545	0.21447
0.6	1.2897	0.34504
0.8	2.06279	0.53443
1	3.45694	0.92216
1.2	6.1773	1.48002
1.4	10.6898	2.2464
1.6	18.6613	3.45524
1.8	34.1338	5.57501
2	57.3704	9.68048
2.2	96.812	18.1162
2.4	134.467	32.57
2.6	180.012	52.6371
2.8	229.325	87.7262
3	267.035	132.485
3.2	331.427	184.531
3.4	402.091	240.548
3.6	478.659	311.929
3.8	564.885	392.29
4	649.304	478.749
4.2	756.823	595.376
4.4	848.766	690.436
4.6	961.101	817.032
4.8	1066.66	946.858
5	1181.09	1078.8
