# Supplementary material for: Highly efficient light-emitting diodes via self-assembled InP quantum dots
Source: Nat Commun. 2025 May 7;16:4257. doi: 10.1038/s41467-025-59527-2 (PMC12059007; doi:10.1038/s41467-025-59527-2)
Supplement: Supplementary file 5 — Source Data [file 41467_2025_59527_MOESM5_ESM.zip › Source Data/Source Data Fig. 2/Source Data Fig. 2g.xlsx]

## Sheet: Sheet1
x	y	y
Wavelength (nm)	PL Intensity (×100) Uniform	PL Intensity (×100) Rough
500	0.01011	0.01615
501	0.01652	0.01206
502	0.01322	0.01325
503	0.01255	0.01454
504	0.0113	0.01266
505	0.01389	0.01384
506	0.0125	0.01498
507	0.01037	0.01561
508	0.0138	0.01037
509	0.01277	0.016
510	0.00819	0.01142
511	0.01394	0.01253
512	0.01278	0.01197
513	0.01441	0.01198
514	0.01128	0.01425
515	0.01099	0.01289
516	0.01276	0.01332
517	0.01211	0.01442
518	0.01265	0.01582
519	0.0141	0.01744
520	0.01165	0.01712
521	0.01203	0.01518
522	0.01242	0.01489
523	0.0119	0.0146
524	0.01312	0.01304
525	0.01242	0.01617
526	0.01378	0.01519
527	0.01703	0.01821
528	0.01463	0.01592
529	0.01364	0.01494
530	0.01182	0.0156
531	0.01635	0.01725
532	0.01309	0.01343
533	0.01578	0.01585
534	0.01233	0.01343
535	0.01332	0.01556
536	0.01404	0.01737
537	0.01317	0.01831
538	0.01411	0.01434
539	0.01513	0.01646
540	0.01621	0.01771
541	0.0154	0.01527
542	0.01495	0.01499
543	0.01785	0.01778
544	0.01401	0.02139
545	0.02404	0.01718
546	0.02075	0.02188
547	0.02026	0.01903
548	0.02262	0.01773
549	0.02828	0.02445
550	0.03	0.02676
551	0.02978	0.02759
552	0.03344	0.02288
553	0.03492	0.03391
554	0.03362	0.03566
555	0.03898	0.03989
556	0.04347	0.04141
557	0.04565	0.04789
558	0.05333	0.04592
559	0.05821	0.05642
560	0.06312	0.05752
561	0.07329	0.06321
562	0.08237	0.06821
563	0.08416	0.07803
564	0.10526	0.08786
565	0.10841	0.10461
566	0.13091	0.11458
567	0.14251	0.12904
568	0.15242	0.1396
569	0.18379	0.14456
570	0.20627	0.16135
571	0.21588	0.19959
572	0.24351	0.22452
573	0.28309	0.25023
574	0.31485	0.26775
575	0.35721	0.30485
576	0.37301	0.33444
577	0.43724	0.36066
578	0.49155	0.41114
579	0.53549	0.47048
580	0.61354	0.52717
581	0.68795	0.58901
582	0.76579	0.62632
583	0.83249	0.72181
584	0.94821	0.77895
585	1.06301	0.93492
586	1.19423	0.98795
587	1.29657	1.11764
588	1.45784	1.20371
589	1.58401	1.32556
590	1.78725	1.50287
591	1.95994	1.63452
592	2.09866	1.83393
593	2.38471	2.01786
594	2.54	2.1737
595	2.82759	2.34797
596	3.04554	2.57292
597	3.29671	2.80223
598	3.60947	3.06889
599	3.89216	3.2655
600	4.17564	3.51716
601	4.54188	3.78204
602	4.79116	4.05842
603	5.20672	4.30376
604	5.55637	4.62538
605	5.77113	4.84388
606	6.19181	5.17011
607	6.51772	5.48229
608	6.87073	5.77679
609	7.17032	6.05231
610	7.4578	6.28912
611	7.70024	6.53587
612	7.96401	6.72914
613	8.17198	6.93608
614	8.36322	7.08216
615	8.50246	7.23306
616	8.53651	7.23614
617	8.65667	7.29604
618	8.7326	7.36293
619	8.65083	7.30326
620	8.65864	7.23622
621	8.51737	7.20639
622	8.46461	7.1523
623	8.33265	7.09129
624	8.18518	6.90408
625	7.98	6.74097
626	7.88644	6.63925
627	7.68064	6.41011
628	7.42211	6.25682
629	7.17437	6.11662
630	6.91279	5.85716
631	6.70036	5.58104
632	6.43328	5.42394
633	6.06526	5.17991
634	5.76517	4.8622
635	5.48177	4.66737
636	5.09767	4.29228
637	4.87843	4.1315
638	4.58754	3.79928
639	4.31846	3.63296
640	3.92514	3.35387
641	3.75942	3.15196
642	3.45849	2.89824
643	3.22757	2.72124
644	2.98128	2.48373
645	2.77611	2.3337
646	2.53737	2.09656
647	2.38146	1.9776
648	2.07801	1.80372
649	1.96939	1.68372
650	1.80182	1.50396
651	1.62442	1.35832
652	1.51944	1.25472
653	1.38231	1.15671
654	1.25521	1.09867
655	1.16354	0.9728
656	1.05155	0.86848
657	0.94635	0.79357
658	0.87549	0.74183
659	0.79069	0.65582
660	0.71899	0.60956
661	0.66914	0.54215
662	0.60938	0.49307
663	0.53216	0.44972
664	0.49267	0.42812
665	0.42518	0.37252
666	0.39514	0.32183
667	0.3423	0.30693
668	0.31319	0.26212
669	0.28507	0.25302
670	0.27026	0.21982
671	0.24067	0.20386
672	0.2234	0.19084
673	0.19949	0.16297
674	0.17806	0.14453
675	0.15667	0.13506
676	0.14011	0.11317
677	0.12558	0.11681
678	0.1185	0.0943
679	0.10836	0.08261
680	0.09292	0.08045
681	0.09192	0.07583
682	0.07573	0.06387
683	0.06981	0.05907
684	0.06028	0.05525
685	0.05604	0.05486
686	0.05598	0.04909
687	0.05139	0.04306
688	0.04711	0.03902
689	0.04521	0.03495
690	0.04155	0.0372
691	0.03584	0.02939
692	0.02985	0.03031
693	0.0319	0.02654
694	0.02642	0.02132
695	0.02906	0.02594
696	0.02564	0.02318
697	0.01986	0.01982
698	0.02163	0.02267
699	0.02023	0.01706
700	0.01907	0.0161
701	0.01746	0.01449
702	0.01272	0.0174
703	0.01448	0.01714
704	0.01493	0.01762
705	0.01244	0.01594
706	0.01292	0.01316
707	0.0131	0.01276
708	0.01282	0.01094
709	0.01347	0.01632
710	0.01287	0.01113
