# Supplementary material for: Highly efficient light-emitting diodes via self-assembled InP quantum dots
Source: Nat Commun. 2025 May 7;16:4257. doi: 10.1038/s41467-025-59527-2 (PMC12059007; doi:10.1038/s41467-025-59527-2)
Supplement: Supplementary file 5 — Source Data [file 41467_2025_59527_MOESM5_ESM.zip › Source Data/Source Data Fig. 3/Source Data Fig. 3e.xlsx]

## Sheet: Sheet1
x	y	y	y	y
Voltage (V)	Current Density (mA cm-2) Rough	Current Density (mA cm-2) Uniform	Luminance (cd m-2) Rough	Luminance (cd m-2) Uniform
1	0.02699	0.00138	0	0
1.2	0.04181	0.00328	0	0
1.4	0.07495	0.00849	0	0
1.6	0.14807	0.02502	0	0
1.8	0.31045	0.08772	0	0
2	0.70593	0.36289	38.025	66.5013
2.2	1.36865	1.39597	226.574	409.952
2.4	3.3355	3.98472	729.249	1320.66
2.6	6.44912	8.24381	1519.86	2763.08
2.8	11.1274	14.231	2613.52	4699.24
3	17.8603	22.5916	4155.02	7215.1
3.2	28.3016	34.4462	6325.45	10605.7
3.4	43.9304	51.7321	9315.47	15134.6
3.6	65.8422	76.399	13105.6	21084.8
3.8	95.0104	110.082	17639.9	28700.2
4	131.403	156.361	22697.8	37926.5
4.2	172.856	216.218	27984.7	49023.9
4.4	220.44	290.123	33444.9	61341.1
4.6	273.878	378.31	38811.6	74040.9
4.8	333.715	478.815	44048.2	87120.7
5	397.699	591.031	48933.2	99538.8
5.2	466.722	711.557	53378.4	111285
5.4	536.136	839.439	57214.6	121887
5.6	599.762	972.764	59969.8	131493
5.8	652.944	1102.51	61185.5	138397
6	687.258	1201.43	60548.2	141702
