# Supplementary material for: Highly efficient light-emitting diodes via self-assembled InP quantum dots
Source: Nat Commun. 2025 May 7;16:4257. doi: 10.1038/s41467-025-59527-2 (PMC12059007; doi:10.1038/s41467-025-59527-2)
Supplement: Supplementary file 5 — Source Data [file 41467_2025_59527_MOESM5_ESM.zip › Source Data/Source Data Fig. 3/Source Data Fig. 3f.xlsx]

## Sheet: Sheet1
x	y	y	x	y	y
Current Density (mA cm-2) Rough	EQE (%) Rough	Current efficiency(cd A-1) Rough	Current Density (mA cm-2) Uniform	EQE (%) Uniform	Current efficiency(cd A-1) Uniform
0.70593	4.3979	5.3865	0.36289	15.2317	18.3257
1.36865	13.5134	16.5546	1.39597	23.8045	29.3668
3.3355	17.5909	21.8632	3.98472	26.4595	33.1432
6.44912	18.8676	23.5669	8.24381	26.6309	33.517
11.1274	18.7234	23.4871	14.231	26.0768	33.0211
17.8603	18.498	23.2641	22.5916	25.2274	31.937
28.3016	17.7418	22.3501	34.4462	24.2798	30.7893
43.9304	16.8185	21.2051	51.7321	23.0396	29.2557
65.8422	15.7757	19.9045	76.3996	21.718	27.5982
95.0104	14.7108	18.5662	110.082	20.5068	26.0718
131.403	13.6868	17.2734	156.361	19.0763	24.2557
172.856	12.833	16.1896	216.218	17.8369	22.6734
220.44	12.0413	15.1719	290.123	16.6576	21.1431
273.878	11.2682	14.1711	378.31	15.446	19.5715
333.715	10.5165	13.1994	478.815	14.3946	18.1951
397.699	9.82826	12.3041	591.031	13.3683	16.8416
466.722	9.16584	11.4369	711.557	12.463	15.6396
536.136	8.58716	10.6716	839.439	11.6221	14.52
599.762	8.08442	9.99893	972.764	10.8778	13.5175
