# Supplementary material for: Highly efficient light-emitting diodes via self-assembled InP quantum dots
Source: Nat Commun. 2025 May 7;16:4257. doi: 10.1038/s41467-025-59527-2 (PMC12059007; doi:10.1038/s41467-025-59527-2)
Supplement: Supplementary file 5 — Source Data [file 41467_2025_59527_MOESM5_ESM.zip › Source Data/Source Data Fig. 3/Source Data Fig. 3h.xlsx]

## Sheet: Sheet1
x	y	y
Current Density (mA cm-2)	Surface temperature (℃) Rough	Surface temperature (℃) Uniform
0	23.1	23.2
1	25.5	24.2
10	27.7	25.2
100	30.9	26.7
200	32.3	27.2
300	33.7	27.6
400	35.4	27.9
500	37.5	28.2
600	39.9	28.5
700	43.1	28.9
