# Supplementary material for: Highly efficient light-emitting diodes via self-assembled InP quantum dots
Source: Nat Commun. 2025 May 7;16:4257. doi: 10.1038/s41467-025-59527-2 (PMC12059007; doi:10.1038/s41467-025-59527-2)
Supplement: Supplementary file 5 — Source Data [file 41467_2025_59527_MOESM5_ESM.zip › Source Data/Source Data Fig. 3/Source Data Fig. 3i.xlsx]

## Sheet: Sheet1
x	y	x	y
Time (h) Rough	Relative Luminance (%) Rough	Time (h) Uniform	Relative Luminance (%) Uniform
0	100	0	100
0.50014	98.6213	0.08347	99.7195
1.00028	97.9119	0.16695	99.4393
1.50041	96.861	0.25042	99.1594
2.00055	96.0398	0.3339	98.8798
2.50069	95.2885	0.41737	98.6006
3.00083	94.5428	0.50084	98.3217
3.50097	93.9176	0.58432	98.0431
4.00111	93.2469	0.66779	97.7648
4.50124	92.6125	0.75126	97.4869
5.00138	91.8902	0.83473	97.2094
5.50152	91.1283	0.9182	96.9321
6.00166	90.429	1.00167	96.6552
6.5018	89.696	1.08515	96.3787
7.00194	89.0181	1.16862	96.1024
7.50208	88.3105	1.25209	95.8265
8.00221	87.6537	1.33557	95.551
8.50236	87.0176	1.41904	95.2757
9.00249	86.3524	1.50251	95.0008
9.50263	85.687	1.58598	94.7262
10.0028	85.0603	1.66945	94.4519
10.5029	84.4642	1.75293	94.178
11.0031	83.8611	1.8364	93.9043
11.5032	83.2369	1.91987	93.631
12.0033	82.6224	2.00335	93.358
12.5035	82.0371	2.08682	93.0853
13.0036	81.4803	2.17029	92.8129
13.5038	80.9216	2.25376	92.5408
14.0039	80.3478	2.33723	92.269
14.504	79.7781	2.42071	91.9975
15.0042	79.2415	2.50418	91.7263
15.5043	78.7135	2.58765	91.4555
16.0045	78.1821	2.67113	91.1849
16.5046	77.6591	2.7546	90.9147
17.0047	77.1732	2.83807	90.6448
17.5049	76.731	2.92155	90.3752
18.005	76.316	3.00502	90.1059
18.5052	75.9058	3.0885	89.8369
19.0053	75.4724	3.17197	89.5683
19.5054	75.0548	3.25544	89.3
20.0056	74.666	3.33892	89.0321
20.5057	74.3123	3.42239	88.7645
21.0059	73.9343	3.50586	88.4973
21.506	73.536	3.58934	88.2304
22.0061	73.1316	3.67281	87.964
22.5063	72.7312	3.75629	87.698
23.0064	72.3274	3.83976	87.4324
23.5066	71.945	3.92323	87.1673
24.0067	71.5637	4.0067	86.9026
24.5068	71.1641	4.09017	86.6384
25.007	70.7677	4.17364	86.3748
25.5071	70.3799	4.25711	86.1116
26.0072	70.0011	4.34058	85.8491
26.5074	69.6322	4.42405	85.5872
27.0075	69.2729	4.50753	85.326
27.5077	68.907	4.591	85.0654
28.0078	68.5451	4.67447	84.8057
28.508	68.1949	4.75794	84.5468
29.0081	67.8695	4.84142	84.2888
29.5082	67.5354	4.92489	84.0318
30.0084	67.201	5.00836	83.7759
30.5085	66.881	5.09183	83.5213
31.0086	66.5811	5.17531	83.2679
31.5088	66.279	5.25878	83.0161
32.0089	65.9681	5.34225	82.766
32.5091	65.6559	5.42573	82.5176
33.0092	65.3512	5.5092	82.2714
33.5093	65.0699	5.59267	82.0273
34.0095	64.7958	5.67614	81.7856
34.5096	64.5192	5.75962	81.5473
35.0097	64.2374	5.84309	81.3407
35.5099	63.9792	5.92656	81.1217
36.01	63.7472	6.01004	80.9034
36.5102	63.5173	6.17684	80.4862
37.0103	63.256	6.34365	80.0725
37.5104	62.9739	6.51045	79.6506
38.0106	62.6734	6.67726	79.2449
38.5107	62.3749	6.84407	78.8411
39.0109	62.0767	7.01087	78.4297
39.511	61.7647	7.17768	78.0319
40.0112	61.4422	7.34449	77.6359
40.5113	61.1234	7.51129	77.2335
41.0114	60.8045	7.6781	76.8435
41.5116	60.4783	7.8449	76.4558
42.0117	60.1398	8.01171	76.0622
42.5119	59.7972	8.17852	75.6807
43.012	59.46	8.34532	75.3019
43.5121	59.1244	8.51213	74.9173
44.0123	58.7929	8.67893	74.5451
44.5124	58.4611	8.84574	74.1762
45.0126	58.1312	9.01254	73.8016
45.5127	57.8036	9.17934	73.4407
46.0128	57.4785	9.34615	73.0836
46.513	57.1592	9.51295	72.7205
47.0131	56.8323	9.67976	72.3724
47.5133	56.5045	9.84657	72.0287
48.0134	56.1828	10.0134	71.6777
48.5135	55.8591	10.1802	71.3431
49.0137	55.5279	10.347	71.0129
49.5138	55.1831	10.5138	70.674
50.014	54.8128	10.6806	70.3529
50.5141	54.4404	10.8474	70.036
51.0142	54.072	11.0142	69.7094
51.5144	53.7253	11.181	69.402
52.0145	53.3905	11.3478	69.0991
52.5147	53.0784	11.5146	68.7853
53.0148	52.7803	11.6814	68.4924
53.5149	52.511	11.8483	68.2043
54.0151	52.2623	12.0151	67.9044
54.5152	52.0239	12.1819	67.627
55.0153	51.8205	12.3487	67.3739
55.5155	51.6304	12.5155	67.1076
56.0156	51.4466	12.6823	66.8646
56.5158	51.24	12.8491	66.6076
57.0159	51.0112	13.0159	66.3541
57.516	50.7298	13.1827	66.1228
58.0162	50.4254	13.3495	65.8763
58.5163	50.0759	13.5163	65.651
59.0165	49.6585	13.6831	65.411
59.5166	49.3201	13.8499	65.1907
60.0167	48.9716	14.0167	64.9577
60.5169	48.6543	14.1836	64.7276
61.017	48.4602	14.3504	64.5163
61.5172	48.1767	14.5172	64.2926
		14.684	64.0867
		14.8508	63.8696
		15.0176	63.6688
		15.1844	63.4588
		15.3512	63.2518
		15.518	63.0603
		15.6848	62.8598
		15.8516	62.674
		16.0184	62.4799
		16.1852	62.2991
		16.352	62.1118
		16.5188	61.9272
		16.6856	61.7553
		16.8524	61.5764
		17.0192	61.4092
		17.1861	61.2354
		17.3529	61.0718
		17.5197	60.903
		17.6865	60.7359
		17.8533	60.5779
		18.0201	60.4212
		18.1869	60.2653
		18.3537	60.1101
		18.5205	59.9554
		18.6873	59.8009
		18.8541	59.6465
		19.0209	59.4922
		19.1877	59.3377
		19.3545	59.1832
		19.5214	59.0285
		19.6882	58.8737
		19.855	58.7189
		20.0218	58.564
		20.5219	58.0993
		21.0221	57.6348
		21.5222	57.1711
		22.0223	56.7084
		22.5225	56.247
		23.0226	55.7871
		23.5227	55.3286
		24.0229	54.8717
		24.523	54.4163
		25.0232	53.9624
		25.5233	53.5098
		26.0235	53.0587
		26.5236	52.6088
		27.0237	52.16
		27.5239	51.7123
		28.024	51.2655
		28.5241	50.8195
		29.0243	50.3742
		29.5244	49.9295
		30.0241	49.4827
		30.5243	49.0359
		31.0244	48.5891
		31.5246	48.1423
		32.0247	47.697
