# Supplementary material for: Highly efficient light-emitting diodes via self-assembled InP quantum dots
Source: Nat Commun. 2025 May 7;16:4257. doi: 10.1038/s41467-025-59527-2 (PMC12059007; doi:10.1038/s41467-025-59527-2)
Supplement: Supplementary file 5 — Source Data [file 41467_2025_59527_MOESM5_ESM.zip › Source Data/Source Data Fig. 4/Source Data Fig. 4a.xlsx]

## Sheet: Sheet1
x	y	y	x	y	y
Voltage (V)	Current Density (mA cm-2)	Luminance (cd m-2)	Luminance (cd m-2)	EQE (%)	Current efficiency(cd A-1)
0.99967	3.2905e-05	0	0	0	0
1.19999	0.000373142	0	0	0	0
1.39989	0.00131	0	0	0	0
1.60019	0.01112	0	0	0	0
1.79998	0.10457	23.8814	23.8814	19.0313	22.8388
2	0.53793	127.149	127.149	19.829	23.6368
2.20068	2.0347	559.246	559.246	22.3241	27.4855
2.40101	4.54776	1279.27	1279.27	22.6193	28.1297
2.60083	7.97049	2196.07	2196.07	22.0436	27.5525
2.80061	12.7596	3415.82	3415.82	21.3584	26.7706
3.00059	19.8789	5149.43	5149.43	20.6037	25.904
3.20065	31.6848	7805.72	7805.72	19.5506	24.6356
3.40105	51.4459	11994.4	11994.4	18.4567	23.3147
3.60027	84.8155	18351.5	18351.5	17.0948	21.637
3.8006	134.886	27087.8	27087.8	15.85	20.0819
4.00058	209.602	38085	38085	14.3316	18.1702
4.20064	301.066	50278.7	50278.7	13.1764	16.7003
4.40097	411.247	62787.8	62787.8	12.0578	15.2677
4.60046	530.218	74438.2	74438.2	11.1087	14.0392
4.80078	656.346	84750.6	84750.6	10.2424	12.9125
5.0009	782.015	93416	93416	9.50745	11.9456
5.20043	900.457	100482	100482	8.91842	11.159
5.40044	1011.65	105645	105645	8.38266	10.4429
5.60039	1103.68	108155	108155	7.90817	9.79953
5.80046	1171.05	108570	108570	7.51717	9.27118
6.00038	1209.42	105749
