# Supplementary material for: Highly efficient light-emitting diodes via self-assembled InP quantum dots
Source: Nat Commun. 2025 May 7;16:4257. doi: 10.1038/s41467-025-59527-2 (PMC12059007; doi:10.1038/s41467-025-59527-2)
Supplement: Supplementary file 5 — Source Data [file 41467_2025_59527_MOESM5_ESM.zip › Source Data/Source Data Fig. 4/Source Data Fig. 4b.xlsx]

## Sheet: Sheet1
x	y	y	x	y	y
Voltage (V)	Current Density (mA cm-2)	Luminance (cd m-2)	Luminance (cd m-2)	EQE (%)	Current efficiency(cd A-1)
0.99967	0.00368	0	0	0	0
1.19999	0.00859	0	0	0	0
1.39989	0.01242	0	0	0	0
1.60019	0.01984	0	0	0	0
1.79998	0.0906	7.22416	7.22416	7.61503	7.97408
2	0.56785	112.894	112.894	16.8174	19.8811
2.20068	2.35717	598.169	598.169	20.6122	25.3766
2.40101	5.76274	1502.69	1502.69	21.0287	26.0759
2.60083	10.9038	2823.71	2823.71	20.7181	25.8965
2.80061	19.9751	5032.39	5032.39	20.0315	25.1933
3.00059	37.2686	9002.08	9002.08	19.1245	24.1546
3.20065	70.8021	15562.6	15562.6	17.3526	21.9805
3.40105	122.624	24489.1	24489.1	15.734	19.9709
3.60027	193.521	35038.1	35038.1	14.254	18.1056
3.8006	281.973	46330.7	46330.7	12.9333	16.4309
4.00058	379.035	57092.2	57092.2	11.8668	15.0625
4.20064	480.597	66951.6	66951.6	10.9857	13.9309
4.40097	583.334	75594.5	75594.5	10.2373	12.959
4.60046	683.947	83300	83300	9.64214	12.1793
4.80078	782.529	89897.3	89897.3	9.11942	11.488
5.0009	879.413	95483.5	95483.5	8.64916	10.8576
5.20043	965.839	99875.5	99875.5	8.2685	10.3408
5.40044	1041.83	103039	103039	7.93902	9.89015
5.60039	1100.38	104552	104552	7.66013	9.50141
5.80046	1141.05	104649	104649	7.42452	9.1713
6.00038	1167.9	103638
